# Supplementary material for: Managing remnant cholesterol: role of fenofibrate–statin therapy in reducing triglyceride-rich lipoproteins
Source: Front Cardiovasc Med. 2026 Jun 4;13:1837004. doi: 10.3389/fcvm.2026.1837004 (PMC13275287; doi:10.3389/fcvm.2026.1837004)
Supplement: Supplementary file 2 [file Table1.xlsx]

## Sheet: Lipid profile (Dose intensity)
S.No.	Author_year	PMID	Therapy details	Statin Intensity	Study Duration	Statin monotherapy							Statin + Fenofibrate combined therapy
						N	%TC change	%TG change	% LDL-C change	% HDL-C change	%non-HDL-C change	% ApoB Change	N	%TC change	%TG change	% LDL-C change	% HDL-C change	%non-HDL-C change	% ApoB Change
1	Davidson_2009	20110022	Atorvastatin 40mg AND Atorvastatin 40mg + Fenofibrate 145mg	High	12 week	74	-32.8 ; (P < 0.001)	-28.9 ; (P < 0.001)	-43.1 ; (P < 0.001)	6.5 ; (P < 0.001)	-40.2 ; (P < 0.001)	-35.7 ; (P < 0.001)	73	-33.9 ; (P < 0.001)	-49.1 ; (P < 0.001)	-42.3 ; (P < 0.001)	19.7 ; (P < 0.001)	-44.8 ; (P < 0.001)	-40.5 ; (P < 0.001)
2	Roth_2010a	20524719	Simvastatin 40 mg AND Rosuvastatin 20mg + Fenofibric acid 135 mg	High	8 weeks	114	-24.9 ; (P< 0.001)	-20 ; (P< 0.001)	-32.8 ; (P< 0.001)	9.6 ; (P=0.005)	-32.6 ; (P< 0.001)	-26.9 ; (P< 0.001)	113	-36.1 ; (P< 0.001)	-50 ; (P< 0.001)	-47.2 ; (P< 0.001)	15.7 ; (P=0.005)	-47.2 ; (P< 0.001)	-39.7 ; (p< 0.001)
3	Goldberg_2009	19195513	Atorvastatin 40mg AND Atorvastatin 40mg + Fenofibrate 135mg	High	12 weeks	109	-33.8 ; (p=0.688)	-23.2 ; (P<.001)	-39.7*	5.3 ; (P=0.01)	-41.7 ; (P= 0.001)	-35.3 ; (P=0.383)	110	-34.6 ; (0.688)	-42.1 ; (P<.001)	-35.4*	12.6 ; (P=0.01)	-42.5 ; (P= 0.001)	-37.1 ; (P=0.383)
4	Jones_2009a	18996523	Rousvastatin 20mg AND Rousvastatin 20mg + Fenofibrate 135mg	High	12 weeks	266	−37.3 ; (P=0.138)	-25.6 ; (P<0.001)	-45.0 ; (P<0.001)	10.3 ; (P<0.001)	−45.8 ; (P<0.001)	−39.6 ; (P=0.729)	261	−35.7 ; (P=0.138)	-42.9 ; (P<0.001)	-38.8 ; (P<0.001)	19.0 ; (P<0.001)	-45.3 ; (P<0.001)	−39.2 ; (P=0.729)
5	Derosa_2004	15598476	Fluvastatin 80 mg AND Fluvastatin 80 mg + Fenofibrate 200 mg	High-Moderate	12 months	23	-20 ; (P<0.05)	-17 ; (P<0.05)	-25 ; (P<0.05)	14 ; (P<0.05)	-	-	25	-26 ; (P<0.05)	-32 ; (P<0.05)	-35 ; (P<0.05)	34 ; (P<0.05)	-	-
6	Durrington_2004a	15063607	Rousvastatin(10,20,40) AND Rosuvastatin 10 mg + Fenofibric acid 135/200/268 mg	High-Moderate	18 weeks	51	-36.6*	-30.3 ; (P = 0.001)	-46.7*	6.4*	-	-41.4*	53	-36.3*	-47.1*	-42.2*	11.7*	-	-40.2*
7	Derosa_2009	19555253	Simvastatin 40 mg/day AND Simvastatin 40 mg/day + Fenofibrate 145 mg/day	High-Moderate	52 weeks	74	-20.5 ; (P<0.01)	-11.8 ; (P<0.05)	-22.8 ; (P<0.01)	10.8 ; (P<0.05)	-27.3 ; (P<0.05)	-16.5 ; (P<0.05)	79	-29.4 ; (P<0.001)	-38.9 ; (P<0.001)	-40.4 ; (P<0.001)	34.1 ; (P<0.001)	-41.2 ; (P<0.001)	-28.7 ; (P<0.01)
8	Roth_2010b	20524719	Simvastatin 40 mg AND Rosuvastatin 10mg + Fenofibric acid 135 mg	High-Moderate	8 weeks	114	-24.9 ; (P< 0.001)	-20 ; (P< 0.001)	-32.8 ; (P< 0.001)	9.6 ; (P=0.043)	-32.6 ; (P< 0.001)	-26.9 ; (P< 0.001)	115	-35.1 ; (P< 0.001)	-44.6 ; (P< 0.001)	-46.0 ; (P< 0.001)	14 ; (P=0.043)	-45.9 ; (p< 0.001)	-39.7 ; (p< 0.001)
9	Foucher_2015	26227087	Simvastatin 40mg AND Simvastatin 40mg + Fenofibrate 135mg	High-Moderate	12 weeks	112	-6.5 ; (P<0.001)	-6 ; (P<0.001)	-8.2 ; (P<0.001)	2.2 ; (P<0.001)	-8.7 ; (P=0.003)	-4.5 ; (P<0.001)	110	-8.3 ; (P<0.001)	-32.9 ; (P<0.001)	-6.1 ; (P<0.001)	8.8 ; (P<0.001)	-13.7 ; (P=0.003)	-9.4 ; (P<0.001)
10	Kei_2014	24618208	Rousvastatin 40mg AND 10–40 mg simvastatin / 10–20 mg atorvastatin / 5–10 mg rosuvastatin plus Fenofibrate 200mg	High statin vs. Moderate statin + Fenofibrate	12 weeks	33	-	-	-23 ; (P<0.01)	2 ; (P<0.01)	-23 ; (P<0.001)	-15 ; (P<0.01)	33	-	-	No change	7 ; (P<0.01)	-7 ; (P<0.001)	-4 ; (P<0.01)
11	Farnier_2010	20816118	Pravastatin 40mg AND Pravastatin 40mg + Fenofibrate 160mg	Moderate	12 week	119	-4.4 ; (P<0.001)	'-2.0 ; (P=0.64)	- 5.9 ; (P < 0.001)	2.3 ; (P= 0.045)	-6.1 ; (P<0.001)	- 3.8 ; (P=0.012)	120	-9.9 ; (P<0.0001)	-22.6 ; (P<0.0001)	-11.7 ; (P < 0.0001)	6.5 ; (P< 0.0001)	-14.1 ; (P<0.0001)	-12.6 ; (P<0.0001)
13	Ihm_2020	32891418	Pitavastatin 2mg AND Pitavastatin 2mg + Fenofibrate 160mg	Moderate	16 weeks	173	3.6 (P<0.02)	-	6.93 (P<0.01)	2.25*	5.07 (P<0.01)	5.86 (P<0.01)	174	-0.18 (P<0.02)	-	7.73 (P<0.01)	20.65 (P<0.001)	-7.38 (P<0.001)	−2.44*
14	Roth_2010c	20953684	Rosuvastatin 5mg AND Rosuvastatin 5mg + Fenofibric acid 135 mg.	Moderate	12 week	241	-25 ; (P=0.007)	-17.5 ; (P<0.001)	-28.6*	12.4 ; (P<0.001)	–31.8 ; (P<0.001)	-26.4 ; (P=0.001)	236	-28.1 ; (P=0.007)	-40.3 ; (P<0.001)	-28.7*	23.0 ; (P<0.001)	–37.4 ; (P<0.001)	-30.9 ; (P=0.001)
15	Jones_2010	20136164	Rosuvastatin 20mg / Simvastatin 40mg /Atorvastatin 40mg AND Rosuvastatin 20mg / Simvastatin 40mg /Atorvastatin 40mg + Fenofibric acid 135 mg	Moderate	12 week	95	-35.3 ; (P<0.14)	-24.2 ; (P<0.001)	-41.5 ; (P<0.001)	8.7 ; (P<0.011)	-42.5 ; (P<0.05)	-36.3 ; (P<0.62)	93	-32.6 ; (P<0.14)	-43.4 ; (P<0.001)	-32.6 ; (P<0.001)	16.3 ; (P<0.011)	-40.9 ; (P<0.05)	-35.3 ; (P<0.62)
16	Athyros_2002	12087019	Atorvastatin 20mg AND Atorvastatin 20mg + Fenofibrate 200mg	Moderate	24 weeks	40	-31 ; (P < 0.0001)	-30 ; (P < 0.0001)	-40 ; (P < 0.0001)	9 ; (P < 0.0001)	-	-31 ; (P < 0.0001)	40	-37 ; (P < 0.0001)	-50 ; (P < 0.0001)	-46 ; (P < 0.0001)	22 ; (P < 0.0001)	-	-41 ; (P < 0.0001)
17	Mohiuddin_2009a	19081418	Simvastatin 20mg AND Simvastatin 20mg + Fenofibrate 135mg	Moderate	12 weeks	119	−19.8 ; (P= 0.012)	-14.2 ; (P<0.001)	-22.4 ; (P<0.001)	7.2 ; (P<0.001)	−24.4 ; (P<0.001)	−22.9 ; (P<0.001)	119	−23.9 ; (P= 0.012)	-37.4 ; (P<0.001)	-24.0 ; (P<0.001)	17.8 ; (P<0.001)	−30.7 ; (P<0.001)	−29.5 ; (P<0.001)
18	Mohiuddin_2009b	19081418	Simvastatin 40mg AND Simvastatin 40mg + Fenofibrate 135mg	Moderate	12 weeks	116	−30.0 ; (P=0.074)	-22.4 ; (P<0.001)	-31.7 ; (P <0.001)	8.5 ; (P<0.001)	−35.9 ; (P= 0.654)	-32.7 ; (P= 0.445)	118	−27.1 ; (P=0.074)	-42.7 ; (P<0.001)	-25.3 ; (P <0.001)	18.9 ; (P<0.001)	−35.0 ; (P=0.654)	-31.2 ; (P= 0.445)
19	Goldberg_2009	19195513	Atorvastatin 20mg AND Atorvastatin 20mg + Fenofibrate 135mg	Moderate	12 weeks	113	-29.6 ; (P=0.072)	-16.5 ; (P<0.001)	-37.1*	6.3 ; (P=0.005)	-35.7 ; (P=0.026)	-32.9 ; (0.046)	110	-32.8 ; (P=0.072)	-45.6 ; (P<0.001)	-33.7*	14 ; (P=0.005)	-40.8 ; (P=0.026)	-37.0 ; (P= 0.046)
20	Jones_2009b	18996523	Rousvastatin 10mg AND Rousvastatin 10mg + Fenofibrate 135mg	Moderate	12 weeks	261	-32.5 ; (P=0.080)	-24.4 ; (P<0.001)	-38.0 ; (P<0.001)	8.5 ; (P<0.001)	−39.8 ; (P<0.001)	−34.1 ; (P<0.001)	261	-34.4 ; (P=0.080)	-47.1 ; (P<0.001)	-37.2 ; (P<0.001)	20.3 ; (P<0.001)	-44.7 ; (P<0.001)	-39.2 ; (P<0.001)
21	Koh_2005	15893182	Atorvastatin 10mg AND Atorvastatin 10mg + Fenofibrate 200mg	Moderate	8 weeks	18	-41.2 ; (P<0.001)	-24.9 ; (P<0.001)	-39.6 ; (P<0.001)	No change	-	-30.3 ; (P<0.001)	18	-28.8 ; (P<0.001)	-57.1 ; (P<0.001)	-29.7 ; (P<0.001)	15.2 ; (P<0.001)	-	-29.9 ; (P<0.001)
22	Lella_2013	24083205	Atorvastatin 10mg AND Atorvastatin 10mg + Fenofibrate 145mg	Moderate	12 weeks	30	-28 ; (P < 0.001)	-20 ; (P < 0.001)	-37 ; (P < 0.001)	1.5 ; (P = 0.71)	-	-	28	-31 ; (P < 0.001)	-39 ; (P < 0.001)	-33 ; (P < 0.001)	-1.3 ; (P = 0.70)	-	-
23	Krysiak_2011	21276586	Simvastatin 40mg AND Simvastatin 40mg + Fenofibrate 200mg	Moderate	12 weeks	49	-26.2 ; (P < 0.001)	-24.2 ; (P < 0.05)	-35.9 ; (P<0.001)	16.2 ; (P<0.05)	-	-32.0 ; (P < 0.001)	48	-35.5 ; (P<0.001)	-48.1 ; (P<0.001)	-42.1 ; (P<0.001)	35.1 ; (P<0.001)	-	-35.8 ; (P<0.001)
24	Durrington_2004b	15063607	Rousvastatin(10,20,40) AND Rosuvastatin 5 mg + Fenofibric acid 135/200/268 mg	Low-Moderate	18 weeks	51	-36.6*	-30.3*	-46.7*	6.4*	-	-41.4*	60	-31.0*	-40.9*	-34.1 ; (P < 0.001)	10.8*	-	-35.0*
25	Roth_2010d	20524719	Simvastatin 40 mg AND Rosuvastatin 5mg + Fenofibric acid 135 mg	Low-Moderate	8 weeks	114	-24.9 ; (P< 0.001)	-20 ; (P< 0.001)	-32.8 ; (P< 0.007)	9.6 ; (P=0.003)	-32.6 ; (P< 0.001)	-26.9 ; (P< 0.001)	114	-30.3 ; (P< 0.001)	-42.7 ; (P< 0.001)	-38.9 ; (P< 0.007)	16.2 ; (P=0.003)	-40.1 ; (p< 0.001)	-34.2 ; (p< 0.001)
26	Foucher_2015	26227087	Simvastatin 20mg AND Simvastatin 20mg + Fenofibrate 135mg	Low-Moderate	12 weeks	114	0.01 ; (P<0.001)	0*	-2 ; (P<0.001)	0.3 ; (P<0.001)	0.4 ; (P=0.003)	-1.1 ; (P<0.001)	109	-3.9 ; (P<0.001)	-38.5 ; (P<0.001)	1.9 ; (P<0.001)	9 ; (P<0.001)	-7.9 ; (P=0.003)	-7.3 ; (P<0.001)
27	Jones_2010	20136164	Rosuvastatin 10mg / Simvastatin 20mg / Atorvastatin 20mg AND Rosuvastatin 10mg / Simvastatin 20mg / Atorvastatin 20mg + Fenofibric acid 135 mg	Low	12 week	95	-29.3 ; (P<0.039)	-18.1 ; (P<0.001)	-37.5 ; (P<0.001)	4.7 ; (P<0.001)	-35.9 ; (P<0.015)	-32.7 ; (P<0.01)	96	-33.2 ; (P<0.039)	-43.9 ; (P<0.001)	-34.0 ; (P<0.001)	16.8 ; (P<0.001)	-41.8 ; (P<0.015)	-36.2 ; (P<0.01)
	* P values not available for these measurements.
