# Supplementary material for: Managing remnant cholesterol: role of fenofibrate–statin therapy in reducing triglyceride-rich lipoproteins
Source: Front Cardiovasc Med. 2026 Jun 4;13:1837004. doi: 10.3389/fcvm.2026.1837004 (PMC13275287; doi:10.3389/fcvm.2026.1837004)
Supplement: Supplementary file 3 [file Table2.xlsx]

## Sheet: Safety profile (Dose intensity)
S. No.	Author_year	PMID	Therapy dosage	Statin intensity	Study Duration	Statin monotherapy % occurance (number of events)						Statin+fenofibrate combination therapy % occurance (number of events)
						N	ALT or AST 3>ULN	CK 5-10>ULN	Creatnine ≥50% and above ULN	Incidence of myalgia	Incidence of rhabdomyolysis	N	ALT or AST 3>ULN	CK 5-10>ULN	Creatnine ≥50% and above ULN	Incidence of myalgia	Incidence of rhabdomyolysis
1	Goldberg_2009	19195513	Atorvastatin 40mg AND Atorvastatin 40mg + Fenofibrate 135mg	High	12 weeks	109	0	0	0	7.3%(8)	0	110	2.7%(3)	0	3.6%(4)	4.5%(5)	0
2	Jones_2009	18996523	Rousvastatin 20mg AND Rousvastatin 20mg + Fenofibrate 135mg	High	12 weeks	266	0	0.4%(1)	0.4%(1)	3.4%(9)	0	261	1.5%(4)	0	2.7%(7)	2.7% (7)	0
3	Davidson_2009	20110022	Atorvastatin 40mg AND Atorvastatin 40mg + Fenofibrate 145mg	High	12 weeks	74	0	0	0	2.7%(2)	0	73	0	0	0	0	0
4	Roth_2010_2	20524719	Simvastatin 40 mg AND Rosuvastatin 20mg + Fenofibric acid 135 mg	High	8 weeks	114	0	0	0	-	0	115	3.2%(4)	0.9%(1)	1.7%(2)	-	0
5	Foucher_2015	26227087	Simvastatin 40mg AND Simvastatin 40mg + Fenofibrate 145mg	High-Moderate	12 weeks	115	0	0		0		113	0	0		0.9%(1)
6	Durrington_2004	15063607	Rousvastatin (10/20/40) AND Rosuvastatin 10 mg + Fenofibric acid 135/200/268 mg	High-Moderate	18 weeks	53	0	0		1.9%(1)	-	55	3.6%(2)	3.6%(2)	-	1.8%(1)	-
7	Roth_2010_2	20524719	Simvastatin 40 mg AND Rosuvastatin 10mg + Fenofibric acid 135 mg	High-Moderate	8 weeks	114	0	0	0		0	118	0.8%(1)	0	2.5%(3)	-	0
8	Kei A_2014	24618208	Rousvastatin 40mg AND 10–40 mg Simvastatin / 10–20 mg Atorvastatin / 5–10 mg Rosuvastatin + Fenofibrate 200mg	High statin vs. Moderate statin+ Fenofibrate	12 weeks	33	3%(1)	0	-	-	-	33	0	3%(1)	-	-	-
9	Mohiuddin_2009	19081418	Simvastatin 20mg AND Simvastatin 20mg + Fenofibrate 135mg	Moderate	12 weeks	119	0	0	0	3.4%(4)	0	119	0	0	3.4%(4)	4.2%(5)	0
10	Mohiuddin_2009	19081418	Simvastatin 40mg AND Simvastatin 40mg + Fenofibrate 135mg	Moderate	12 weeks	116	0	1.7% (2)	0	5.2%(6)	0	118	0	0	3.4%(4)	2.5%(3)	0
11	Goldberg_2009	19195513	Atorvastatin 20mg AND Atorvastatin 20mg + Fenofibrate 135mg	Moderate	12 weeks	113	0	0	0	4.4%(5)	0	110	2.7%(3)	0	1.8%(2)	1.8%(2)	0
12	Jones_2009	18996523	Rousvastatin 10mg AND Rousvastatin 10mg + Fenofibrate 135mg	Moderate	12 weeks	261	0	0	1.1%(3)	5.7%(15)	0	261	1.1%(3)	0.4%(1)	2.7%(7)	3.8% (10)	0
13	Farnier_2011	21973199	Pravastatin 40mg AND Pravastatin 40mg + Fenofibrate 160mg	Moderate	52 weeks	224	0	0	0	0	0	224	1.3%(3)	0.4%(1)	0	0	0
14	Roth_2010	20953684	Rosuvastatin 5 mg AND Rosuvastatin 5 mg + Fenofibric acid 135 mg	Moderate	12 weeks	251	0.4%(1)	0.4%(1)	0.8%(2)	3.6%(9)	0	253	0.4%(1)	0.4%(1)	2%(5)	3.2%(8)	0.4%(1)
15	Jones_2010	20136164	Rosuvastatin 20mg / Simvastatin 40mg /Atorvastatin 40mg AND Rosuvastatin 20mg / Simvastatin 40mg /Atorvastatin 40mg + Fenofibric acid 135 mg	Moderate	12 weeks	95	0	0	0	1.9%(2)	0	93	0.9%(1)	0	0	2.7%(3)	0
16	Athyros_2002	12087019	Atorvastatin 20mg AND Atorvastatin 20mg + Fenofibrate 200mg	Moderate	24 weeks	40	0	0	-	-	-	40	0	0	-	-	-
17	Foucher_2015	26227087	Simvastatin 20mg AND Simvastatin 20mg + Fenofibrate 145mg	Low-Moderate	12 weeks	117	0	0		0		111	0	0		0.9%(1)
18	Durrington_2004	15063607	Rousvastatin(10/20/40mg) AND Rosuvastatin 5 mg + Fenofibric acid 135/200/268 mg	Low-Moderate	18 weeks	53	0	0		1.9%(1)	-	60	6.7%(4)	3.3%(2)	-	3.3%(2)	-
19	Roth_2010_2	20524719	Simvastatin 40 mg AND Rosuvastatin 5mg + Fenofibric acid 135 mg	Low-Moderate	8 weeks	114	0	0	0	-	0	117	0	0	0.9%(1)	-	0
20	Jones_2010	20136164	Rosuvastatin 10mg / Simvastatin 20mg / Atorvastatin 20mg AND Rosuvastatin 10mg / Simvastatin 20mg / Atorvastatin 20mg + Fenofibric acid 135 mg	Low	12 weeks	95	0	0	0	5.7%(6)	0	96	1.9%(2)	0.9%(1)	1%(1)	1.9%(2)	0
	Values are % occurance of adverse events. The values in the parathesis represent the actual number of adverse events
